# Supplementary material for: Differences in structural parameters in patients with open-angle glaucoma, high myopia and both diseases concurrently. A pilot study
Source: PLoS One. 2023 Jun 22;18(6):e0286019. doi: 10.1371/journal.pone.0286019 (PMC10286979; doi:10.1371/journal.pone.0286019)
Supplement: S1 Data — (ZIP) [file pone.0286019.s001.zip]

Archive with 3 entries (2 files):
- Data..xlsx
- __MACOSX/
- __MACOSX/._Data..xlsx
