# Supplementary material for: Differences in structural parameters in patients with open-angle glaucoma, high myopia and both diseases concurrently. A pilot study
Source: PLoS One. 2023 Jun 22;18(6):e0286019. doi: 10.1371/journal.pone.0286019 (PMC10286979; doi:10.1371/journal.pone.0286019)
Supplement: S1 Data — (ZIP) [file pone.0286019.s001.zip › Data..xlsx]

## Sheet: Sheet1
		Gender	Age	SE	BCVA	Tn	NRA	DA	mean RNFL	RNFL S	RNFL T	RNFL I	RNFL N	M(macular) RNFL	M GCL+	M GCC	GCL+dif	M Superficial capillary plexus	M VD S	M VD T	M VD I	M VD N	M deep capillary plexus	M VD S	M VD T	M VD I	M VD N	choriocapillaris	M VD S	M VD T	M VD I	M VD N
OAG	1	1	58	0	1.0	12.0	0.96	2.36	106	126	73	138	86	36	60	96	2		49.65	43.40	46.15	41.19		48.45	44.09	48.33	44.90		53.05	55.77	50.32	50.88
	2	1	51	+0.5	1.0	13.4	1.26	2.28	109	119	94	123	99	40	66	106	1		47.29	44.38	46.18	41.84		52.42	43.08	46.97	42.62		52.27	53.32	50.35	51.43
	3	1	51	+ 0.5	1.0	12.2	0.92	2.33	104	110	82	143	80	42	65	107	4		48.84	45.17	48.31	45.34		51.10	42.02	47.59	42.77		51.72	54.87	52.37	52.69
	4	1	54	-0.5	0.9	15.9	1.87	2.27	117	110	75	142	97	42	65	108	3		48.89	47.22	47.19	43.63		52.62	47.12	46.39	41.99		54.35	50.82	53.50	50.82
	5	1	54	-0.5	1.0	14.6	1.74	2.01	114	148	76	144	87	41	65	106	4		45.74	47.72	50.52	45.81		48.92	47.28	51.31	48.50		51.74	55.74	53.08	53.27
	6	1	56	+0.25	1.0	14.0	1.24	1.81	78	109	45	70	86	40	59	82	2		42.73	44.90	42.50	42.71		44.90	50.11	53.20	48.80		50.26	53.55	49.59	50.96
	7	1	55	+1.5	1.0	13.4	1.21	2.52	104	123	72	138	85	37	57	94	2		69.79	43.64	44.75	36.40		54.27	45.62	53.50	41.28		51.09	56.68	52.23	49.60
	8	1	55	+1.5	1.0	13.4	0.72	2.39	99	109	71	135	81	42	57	100	1		52.72	51.21	45.95	44.80		50.40	52.84	48.40	46.74		53.33	55.66	49.62	52.83
	9	2	56	0	1.0	12.2	0.92	1.84	94	109	63	119	85	40	65	106	1		53.05	45.62	46.98	46.02		52.25	45.94	46.11	50.14		55.13	52.94	55.92	52.95
	10	2	55	+0.75	1.0	14.6	0.76	1.52	77	100	60	75	64	30	53	83	4		33.62	47.19	40.34	51.48		44.35	51.58	44.68	58.29		48.87	53.20	49.28	59.12
	11	1	50	-0.5	1.0	12.2	0.37	1.95	77	92	62	89	65	33	58	90	0		47.64	47.19	48.07	48.16		52.05	46.25	49.93	48.56		53.31	55.38	50.99	52.41
	12	2	52	-0.5	1.0	10.2	0.10	1.90	62	81	47	76	45	25	52	78	2		46.71	43.89	47.68	47.10		51.40	46.30	49.30	46.87		50.58	53.99	52.87	53.81
	13	1	60	+0.75	1.0	17.3	0.94	1.50	99	121	77	132	66	40	65	106	6		45.65	46.98	47.16	44.09		47.58	46.83	45.91	47.55		57.51	51.42	54.99	52.05
	14	1	59	+0.75	0.9	17.3	0.71	1.51	90	111	54	134	61	36	62	98	7		45.67	44.26	46.71	45.20		47.03	45.11	46.64	7.49		54.44	51.16	52.83	51.75
OAG-M	1	1	39	-6.0	1	13.4	1.12	3.08	93	109	67	118	79	43	59	102	0		48.10	43.92	41.23	47.89		51.84	52.28	47.81	52.34		53.77	51.75	52.94	50.98
	2	1	40	-6.0	1	11.2	0.82	2.32	92	111	59	124	74	41	59	100	3		51.98	50.87	48.54	45.55		53.13	51.93	54.84	50.79		51.62	52.49	49.89	54.04
	3	2	60	-7.0	0.7	14.6	1.07	1.28	79	88	76	113	40	32	51	83	4		47.67	46.79	49.19	43.68		47.50	45.85	54.45	46.98		53.79	51.84	56.32	51.06
	4	2	62	-6.5	1.0	13.4	0.95	1.12	76	104	70	97	32	36	50	86	2		44.60	48.70	48.01	41.56		49.06	48.71	51.15	44.18		53.94	50.95	56.63	56.02
	5	2	53	-6.0	1.0	13.7	0.59	2.18	57	52	51	64	60	45	67	91	6		51.31	48.80	51.72	44.22		52.87	48.37	48.35	48.37		52.67	55.01	49.87	49.71
	6	2	54	-6.5	1.0	14.3	1.12	1.13	90	101	70	116	76	40	72	102	1		45.03	44.02	47.30	45.75		43.62	45.75	52.02	45.85		52.66	54.77	50.73	54.57
	7	2	43	-6.0	0.8	15.9	2.1	1.63	74	104	58	64	70	37	57	79	2		47.66	44.99	41.73	46.05		52.88	47.27	49.22	45.86		52.86	49.95	50.63	51.77
	8	2	45	-6.5	1.0	17.3	1.14	2.31	103	143	77	108	83	34	73	103	6		47.14	47.12	43.41	42.72		53.84	46.47	50.64	46.03		50.76	53.24	53.51	52.85
	9	1	60	-7.5	0.9	15.9	1.62	2.01	94	122	62	108	82	45	61	106	5		46.61	46.02	42.97	42.17		48.03	47.91	48.38	47.11		51.48	53.55	52.04	52.84
	10	1	59	-9.0	0.8	11.2	1.59	1.66	96	117	62	119	86	43	63	112	0		46.45	46.63	44.69	46.63		49.41	49.42	48.85	49.08		52.47	54.18	52.63	51.48
	11	2	58	-6.0	0.7	15.9	1.29	2.10	94	111	90	106	69	48	57	105	0		40.07	47.85	44.43	26.01		38.87	53.14	52.95	42.59		45.61	50.93	51.19	39.30
	12	1	42	-7.5	1.0	13.0	0.70	2.17	88	109	109	66	60	27	55	83	9		48.75	44.28	47.15	45.21		49.52	44.40	56.49	51.09		51.55	57.60	50.66	50.55
	13	1	33	-12.0	0.6	14.3	2.15	2.15	49	20	54	80	40	25	46	72	5		51.44	49.12	49.19	40.47		47.81	45.37	51.89	47.81		49.98	45.53	50.53	52.30
	14	1	59	-6.0	1.0	15.9	0.58	1.32	77	102	57	81	66	34	53	87	5		45.12	42.39	40.39	43.23		48.73	46.01	44.53	47.18		56.44	50.50	55.12	51.57
M	1	1	48	.-9.25	0.8	15.0	1.33	1.52	99	103	117	106	71	52	57	109	1		56.12	40.75	54.99	39.75		59.75	39.85	64.16	11.30		55.56	46.19	55.53	45.53
	2	1	51	.-8.0	0.8	15.3	1.43	1.83	106	140	90	106	84	50	58	108	1		46.79	50.79	51.81	48.08		48.18	49.67	56.97	12.57		53.17	54.07	53.30	53.15
	3	1	50	.-6.25	1.0	14.2	1.28	1.48	97	128	78	127	56	41	60	102	1		49.53	47.87	51.90	47.06		50.78	51.62	55.82	19.01		55.31	55.35	54.74	51.65
	4	1	55	.-6.0	1.0	10.2	2.44	2.47	106	110	153	115	46	46	62	107	2		49.47	47.28	46.84	39.89		51.63	58.18	59.53	20.03		52.11	58.32	54.37	52.27
	5	1	49	.-7.5	0.9	15.0	2.24	2.24	97	116	101	120	51	44	60	104	5		47.47	46.22	49.48	44.45		49.15	45.37	56.24	21.77		54.26	55.54	54.61	54.51
	6	1	55	.-8.5	0.9	12.2	1.57	1.57	103	118	81	114	68	47	60	107	0		42.42	47.73	46.53	44.47		46.40	53.43	53.87	22.68		51.75	50.31	53.16	53.10
	7	1	56	.-9.0	1.0	10.2	2.11	2.11	88	113	85	109	44	47	59	105	1		49.71	42.27	51.41	47.60		55.65	49.22	51.20	21.18		53.21	52.50	52.81	52.97
	8	1	58	.-6.0	1.0	10.2	1.38	1.69	88	105	72	107	69	44	57	101	2		51.08	59.27	51.17	43.43		53.40	50.66	54.21	20.72		51.69	53.43	54.05	53.06
	9	1	52	.-6.5	1.0	16.2	1.51	1.90	106	120	94	121	70	42	59	102	0		47.97	44.42	43.25	45.70		49.03	46.31	50.68	19.22		55.84	49.59	53.36	50.01
	10	1	55	.-8.25	1.0	10.2	1.56	1.93	102	130	80	132	66	43	59	102	0		51.34	46.27	50.89	47.78		52.49	49.97	51.26	15.42		55.08	53.90	55.13	52.63
	11	2	49	.-7.5	1.0	14.1	1.56	2.04	94	119	73	108	77	43	57	99	1		49.09	46.47	51.76	46.10		54.43	45.76	51.34	23.93		52.31	55.21	53.72	50.20
	12	2	51	.-7.0	1.0	13.6	1.76	2.02	95	119	75	99	86	44	57	101	0		49.75	46.57	51.07	48.13		54.01	47.16	42.75	25.07		56.99	52.87	54.84	52.58
	13	1	50	.-6.0	1.0	10.2	1.26	1.39	87	101	89	105	52	41	56	97	0		49.40	42.03	47.55	33.19		43.64	33.05	51.67	32.33		50.81	52.16	54.28	51.80
	14	1	49	.-6.0	1.0	12.2	1.85	2.01	86	104	73	111	55	42	56	98	0		44.73	43.72	44.42	38.32		43.93	43.66	45.18	34.11		53.28	58.86	49.26	58.26
